# Supplementary material for: Derivation of New Threshold of Toxicological Concern Values for Exposure via Inhalation for Environmentally-Relevant Chemicals
Source: Front Toxicol. 2020 Oct 16;2:580347. doi: 10.3389/ftox.2020.580347 (PMC8915872; doi:10.3389/ftox.2020.580347)
Supplement: Supplementary Data File 1 — Processed Escher et al. (2010) dataset. [file Data_Sheet_1.xlsx]

## Sheet: Escher_2010_Appendix_A
CAS	Name	Author/review	Publication	Year	Cramer_class	Study duration	Genotoxicity Alert	OP	General_NOEC_ppm	Systemic_NOEC_ppm	Local_NOEC_ppm
50000	Formaldehyde	Woutersen et al.	J. Appl. Toxicol.	1989	1	chronic			1.02	1.02	1.02
57556	Propylene glycol	La Kind et al.	CRC Crit. Rev. Toxicol.	1999	1	subchronic			25.7	160.7	25.7
64186	Formic acid	NTP	TOX 19	1992	1	subchronic			1.33	1.33	4
67561	Methanol	Andrews et al.	J. Toxicol. Environ. Health	1987	1	subacute			28.2	84.6	28.2
67630	2-Propanol	Burleigh-Flayer et al.	Fundam. Appl. Toxicol.	1997	1	chronic			166.8	166.8
71363	n-Butanol	Korsak et al.	Int. J. Occup. Med. Environ. Health	1994	1	subchronic			8.33	8.33
74851	Ethylene	Rhudy et al.	Toxicol. Appl. Pharmacol.	1978	1	subchronic			4445	4445
74931	Methyl mercaptan	Tansy et al.	J. Toxicol. Environ. Health	1981	1	subchronic			0.34	0.34
75070	Acetaldehyde	Woutersen and Feron	Toxicology	1987	1	chronic	Genotox Alert		249.8	249.8	249.8
78795	Isoprene	NTP	TRS 486	1999	1	chronic			73.5	73.5
78831	Isobutyl alcohol	MAK, 2003	CMA, NTIS/OTS 0558855	1996	1	subchronic			41.7	41.7
78842	Isobutanal	NTP	TRS 472	1999	1	subchronic	Genotox Alert		83.3	83.3	500
78933	Methyl ethyl ketone	WHO EHC 143, 1993	La Belle et al.	1955	1	subchronic			130.5
79209	Methyl acetate	EU risk assessment, 2003	HMR GmbH, Report No. 99.0011	1999	1	subacute			4.16	4.16	58.2
80626	Methyl methacrylate	NTP	TRS 314	1986	1	chronic			84.7	254	84.7
85687	Butyl benzyl phthalate	EU Risk Assessment, 2004	Monsanto, Report No. MSL-2713	1982	1	subchronic			2	2
91178	Decalin	NTP	TRS 513	2005	1	chronic			8.33	8.33
96333	Methyl acrylate	Klimisch and Reininghaus	Toxicologist	1984	1	chronic			5.11	136.9	5.11
98828	Cumene	Cushman et al.	J. Am. Coll. Toxicol.	1995	1	subchronic			50	50
98839	(alpha)-Methylstyrene	NTP	TRS 543	2007	1	chronic			33.5	33.5	33.5
100378	2-Diethylaminoethanol	Hinz	Toxicology	1992	1	subchronic			1.67	12.5	1.67
100403	4-Vinyl-1-cyclohexene	Bevan et al.	Fundam. Appl. Toxicol.	1996	1	subchronic			41.7	41.7
100414	Ethylbenzene	NTP	TRS 466	1998	1	chronic			24.95	24.95	24.95
100425	Styrene	Cruzan et al.	J. Appl. Toxicol.	2001	1	chronic			6.67	40	6.67
103117	2-Ethylhexyl acrylate	EU Risk Assessment, 2004	BASF, Report No. 50/081/8502	1989	1	subchronic			4.98	4.98	4.98
105588	Carbonic acid diethyl ester	BG Chem. Toxicol. Eval. 7, 1994	Bayer, Report No. 2238	1970	1	subacute			0.65	0.65
106990	1,3-Butadiene	MAK, 1998	Hazleton Laboratories, Report No. 2653-522/2	1981	1	chronic			337.5	337.5	1012.5
107868	3-Methyl-2-butenal	BUA Report 194, 1997	BASF, unpublished report	1994	1	subacute	Genotox Alert		4.84	4.84	4.84
108101	Methylisobutylketone	Phillips	Fundam. Appl. Toxicol.	1987	1	subchronic			25	25
108225	Isopropenyl acetate	MAK, 2004	BG Chem., unpublished report	2002	1	subacute			2.84	8.51	2.84
108883	Toluene	Ungvary et al.	J. Hyg. Epidem.	1980	1	subacute			22.1	22.1
109591	Ethylene glycol (mono) isopropyl ether	ECETOC Tech. Rep. 95, 2005	CIVO-TNO, Report No. V87.299/260985	1988	1	subacute			4.99	4.99
109660	n-Pentane	EU Risk Assessment, 2002	Exxon Biomed., Project No. 157518	1997	1	subchronic			3389	3389
109864	Ethylene glycol monomethyl ether	MAK, 1992	Chemical Manufactors Association, unpublished report	1982	1	subchronic			50	50
110805	Ethylene glycol monoethyl ether	Barbee et al.	Environ. Health Perspect.	1984	1	subchronic			200	200
111308	Glutaraldehyde	NTP	TRS 490	1999	1	chronic	Genotox Alert		0.02	0.13	0.02
111762	Ethylene glycol (mono) n-butyl ether	NTP	NIH Publication No. 00-3974	2000	1	chronic			10.4	10.4	10.4
111773	Diethylene glycol methyl ether	Miller et al.	Fundam. Appl. Toxicol.	1985	1	subchronic			107.9	107.9
111900	Diethylene glycol monoethyl ether	BG Chem. Toxicol. Eval. 15, 1999	BG Chem., Report No. BGH 33/920364	1993	1	subacute			2.58
112072	Ethylene glycol monobutyl ether acetate	Truhaut et al.	Toxicol. Appl. Pharmacol.	1979	1	subacute			22.2	22.2
112254	Ethyleneglycol(mono)n-hexylether	Klonne et al.	Fundam. Appl. Toxicol.	1987	1	subchronic			10.03	10.03
112345	Diethylene glycol butyl ether	MAK, 2008/1992	BASF AG, Project No. 50I 0030/87002	1990	1	subchronic			7.91
115071	Propylene	Ciliberti et al.	Ann. N. Y. Acad. Sci.	1988	1	chronic			199.9	199.9
115117	Isobutylene	NTP	TRS 487	1998	1	chronic			165.6	165.6	165.6
117817	di-sec-octyl Phthalate	Klimisch et al.	Hum. Exp. Toxicol.	1991	1	subacute			0.52	10.4	0.52
121448	Triethylamine	Lynch et al.	Toxicol. Ind. Health	1990	1	subacute			41.2	41.2
121915	Isophthalic acid	OECD SIDS, 2004	IIT Research Institute, Report No. 1301	1988	1	subacute			0.01	0.25	0.01
123386	Propionaldehyde	Melnikova and Tokanova	Gig Sanit	1983	1	subchronic	Genotox Alert		0.21	0.21
123864	Butylacetate	David et al.	Food Chem. Toxicol.	1996	1	subchronic			84	84	84
140885	Ethyl acrylate	Miller et al.	Drug Chem. Toxicol.	1985	1	chronic			8.33	25	8.33
141322	n-Butyl acrylate	Reininghaus et al.	Food Chem. Toxicol.	1991	1	chronic			5.09	45.8	5.09
141435	2-Aminoethanol	Weeks et al.	Am. Ind. Hyg. Assoc. J.	1960	1	subchronic			1.93	1.93
142825	n-Heptane	Simonsen and Lund	Pharmacol. Toxicol.	1995	1	subacute			45.3	45.3
592416	1-Hexene	Gingell et al.	Drug Chem. Toxicol.	1999	1	subchronic			0.5	0.5
763699	Ethyl 3-ethoxypropionate	Boggs	Appl Ind Hyg	1989	1	subchronic			41.8	41.8
1569013	Propylene glycol n-propyl ether	ECETOC Tech. Rep. 95, 2005	Union Carbide Corporation, Report 53�54.	1990	1	subchronic			50.7	50.7
1569024	2-Propylene glycol (mono) 1-ethyl ether	ECETOC Tech. Rep. 64/95, 1995/2005	Huntingdon Research Centre, Report BPC 46/851294	1986	1	subchronic			50.5	50.5	152.6
54839246	2-Propylene glycol 1-ethyl ether acetate	ECETOC Tech. Rep. 95, 2005	Huntingdon Research Centre, unpublished report BPC 56/8655	1986	1	subacute			32.6	32.6
78591	Isophorone	OECD SIDS, 2005	Exxon Chemical, NTIS/OTS Mf 0206267, DOC 878210935	1968	2	subacute	Genotox Alert		2.04	2.04
78853	Methacrolein	BG Chem. Toxicol. Eval. 14, 1999	Huntingdon Research Centre Ltd., BGH 50/932334	1994	2	subchronic	Genotox Alert		0.52	0.52	2.44
79107	Acrylic acid	Miller et al.	Fundam. Appl. Toxicol.	1981	2	subchronic			0.85	2.55	0.85
79414	Methacrylic acid	EU Risk Assessment, 2002	Chemical Industry Institute of Toxicology, Study No. 420-1086	1984	2	subchronic			3.38	50.7	3.38
107028	Acrolein	Feron et al.	Toxicology	1978	2	subchronic	Genotox Alert		0.07	0.7	0.07
107222	Ethane-1,2-dione	MAK, 2003	Hoechst, unpublished	1995	2	subacute	Genotox Alert		0.03	0.7	0.03
51036	Piperonyl butoxide	JMPR, 1995	Bio Dynamics, Report No. 91-8333	1992	3	subchronic			0.18	5.6	0.18
55312	1-Epinephrine Hydrochloride	NTP	TRS 380	1990	3	chronic			0.06	0.06	0.06
55389	Fenthion	JMPR, 1995	Bayer, Report No. 8383	1979	3	subacute		OP	0.015	0.015	0.015
56235	Carbon tetrachloride	Nagano et al.	In: Chiyotani et al. (Eds.), Advances in the Prevention of Occ. Resp. Diseases, Amsterdam, Elsevier	1998	3	chronic			1.7	1.7
58899	Lindane	MAK, 1998	Centre International d�Etudes, unpublished report	1983	3	subchronic			0.03	0.03
61825	Amitrol	WHO EHC 158, 1994	No authors given		3	chronic	Genotox Alert		4.85	4.85
62737	Dichlorvos	Blair et al.	Arch. Toxicol.	1976	3	chronic	Genotox Alert	OP	0.01	0.01
67663	Chloroform	Templin et al.	Fundam. Appl. Toxicol.	1996	3	subchronic	Genotox Alert		0.34	1.02	0.34
71432	Benzene	Ward et al.	Am. J. Ind. Med.	1985	3	subchronic			15	15
71556	1,1,1-Trichloroethane	Quast et al.	Fundam. Appl. Toxicol.	1988	3	chronic			510.2	510.2
74839	Methyl bromide	Reuzel et al.	Food Chem. Toxicol.	1991	3	chronic	Genotox Alert		1.03	1.03	1.03
74873	Chloromethane	Pavkov et al.	Toxicologist	1982	3	chronic	Genotox Alert		227.6	227.6
74964	Ethyl bromide	NTP	TRS 363	1989	3	chronic	Genotox Alert		33.8	33.8	202.8
75003	Chloroethane	NTP	TRS 346	1989	3	chronic	Genotox Alert		5002	5002
75058	Acetonitrile	NTP	TRS 447	1994	3	chronic			200.1	200.1
75092	Methylene chloride	NTP	TRS 306	1986	3	chronic	Genotox Alert		338.7	338.7
75105	Difluoromethane	ECETOC JACC 32, 1995	ICI Central Toxicol. Lab., PAFT (CTL/P/4064)	1993	3	subchronic			25028	25028
75150	Carbon disulfide	Gottfried et al.	Neurotoxicology	1985	3	subchronic			24.1	24.1
75218	Ethylene oxide	Garman et al.	Neurotoxicology	1985	3	chronic	Genotox Alert		9.99	9.99
75263	2-Bromopropane	Yu X. et al.	Environ. Res. 2001.; Toxicology 1999	2001	3	subchronic	Genotox Alert		50	50
75354	1,1-Dichloroethene	Quast et al.	Toxicol. Appl. Pharmacol.	1977	3	subchronic			4.2	4.2
75376	1,1-Difluoroethane	ECETOC JACC 45, 2004	Haskell Laboratory for Toxicology and Industrial Medicine, unpublished report	1982	3	chronic			666.3	666.3	9995
75445	Carbonyl chloride	Franch and Hatch	J. Toxicol. Environ. Health	1986	3	subacute	Genotox Alert		0.01	0.04	0.01
75456	Chlorodifluoromethane	WHO EHC 126, 1991	Central Toxicol. Labortory, Report No. CTL/P/548	1988	3	chronic			9897	9897
75525	Nitromethane	NTP	TRS 461	1997	3	chronic			18	18
75569	1,2-Propylene oxide	WHO EHC 56, 1985	NTP (NIH No. 84-2523)	1984	3	chronic	Genotox Alert		29.5	29.5	29.5
75638	Bromotrifluoromethane	Scholz and Weigand	Zbl. Arbeitsmed.	1964	3	subacute			11111	5473	11111
75650	tert-Butyl alcohol	NTP	TRS 53	1997	3	subchronic			22.5	22.5
75683	1-Chloro-1,1-difluoroethane	Seckar et al.	Food Chem. Toxicol.	1986	3	chronic			82000	82000
76131	1,1,2-Trichloro-1,2,2-trifluoroethane	Trochimowicz et al.	Fundam. Appl. Toxicol.	1988	3	chronic			1996	1996	1996
78104	Tetraethyl silicate	Pozzani et al.	Arch. Ind. Hyg.	1951	3	subchronic			44	44
78875	1,2-Dichloropropane	MAK, 1993	Dow Chemical Company, unpublished report	1988	3	subchronic	Genotox Alert		2.56	76.8	2.56
79016	Trichloroethylene	Prendergast et al.	Toxicol. Appl. Pharmacol.	1967	3	subchronic			17.5
79049	Chloroacetyl chloride	BG Chem. Toxicol. Eval. 12, 1998	Dow Chemical Company, unpublished report	1982	3	subacute	Genotox Alert		0.03	0.17	0.03
79210	Peroxyacetic acid	MAK, 1993	Heinze, Wiss Z. Humboldt Univ., Berlin; Math-Nat. R.	1984	3	subchronic			9.97	9.97	9.97
79221	Methyl chloroformate	MAK, 2003	BASF, Report No. 99I0199/94006	1999	3	subchronic	Genotox Alert		0.2	2	0.2
79243	Nitroethane	Griffin et al.	Ecotoxicol. Environ. Saf. unpublished report	1988	3	chronic			202.6	202.6
88120	N-Vinyl-2-pyrrolidinone	Klimisch et al.	Food Chem. Toxicol. 1997	1992	3	chronic			1.61	1.61	1.61
88733	1-Chloro-2-nitrobenzene	Nair et al.	Fundam. Appl. Toxicol.	1986	3	subacute	Genotox Alert		0.56	0.56
91203	Naphthalene	Abdo et al. NTP	Inhal. Toxicol. 2001; TRS 500	2001	3	chronic			3.33	3.33	3.33
95512	o-Chloroaniline	BUA Report 133, 1994	Bayer, Report No. 20957	1992	3	subacute	Genotox Alert		0.42	0.42
95681	2,4-Xylidine	BUA Report 161, 1995	Huntington Research Center, unpublished report	1990	3	subacute	Genotox Alert		0.34	0.34
95807	2,4-Diaminotoluene	Kimmerle and Solmecke	TDA Berichte, Bayer	1971	3	subacute	Genotox Alert		0.32	0.32
96184	1,2,3-Trichloropropane	Johannsen et al.	J. Toxicol. Environ. Health	1988	3	subchronic	Genotox Alert		0.78	0.78	0.78
96344	Chloroacetic acid, methyl ester	MAK, 1994	Hoechst, unpublished	1988	3	subacute	Genotox Alert		1.65	1.65	1.65
96457	Ethylene thiourea	MAK, 1995	BG Chem. Report No. 095760	1988	3	subacute			0.44	0.44
98000	Furfuryl alcohol	NTP	TRS 482	1999	3	chronic			0.66	0.66	0.66
98077	(?),(?),(?)-Trichlorotoluene	MAK, 1992	Levin, FYI-OTS-0981-0122	1986	3	subacute			0.1	0.1	0.1
98873	Benzal chloride	BG Chem. Toxicol. Eval. 4, 1992	Huntingdon Research Centre Ltd.	1991	3	subacute	Genotox Alert		0.13	0.13
98953	Nitrobenzene	Cattley et al.	Fundam. Appl. Toxicol.	1994	3	chronic	Genotox Alert		0.34	0.34	0.34
99547	1,2-Dichloro-4-nitrobenzene	Belyaev and Kuznetsov	Hyg. Sanit	1969	3	subacute	Genotox Alert		0.2	0.2
100005	1-Chloro-4-nitrobenzene	Nair et al.	Fundam. Appl. Toxicol.	1986	3	subacute			0.04	0.04
100447	(?)-Chlorotoluene	BG Chemie 48, 1997	Monsanto Company, unpublished report	1983	3	subacute	Genotox Alert		5.83	5.83	5.83
103719	Phenyl isocyanate	BG Chem. Toxicol. Eval. 15, 1999	Imperial Chemical Industries, unpublished reports	1979	3	subacute	Genotox Alert		0	0.01	0
105602	Caprolactam	Reinhold et al.	Toxicol. Sci.	1998	3	subchronic			0.86	26.3	0.86
106467	p-Dichlorobenzene	MAK, 1991/2001	JISHA, unpublished	1995	3	chronic			6.76	6.76	76.3
106887	Epoxybutane	NTP	TRS 329	1988	3	chronic	Genotox Alert		16.6	16.6	16.6
106898	Epichlorohydrin	Laskin et al.	J. Natl. Cancer Inst.	1980	3	chronic	Genotox Alert		10.04	29.86	10.04
106923	Allyl glycidyl ether	NTP	TRS 376	1990	3	chronic	Genotox Alert		1.69	1.69	1.69
106934	1,2-Dibromoethane	NTP	TRS 210	1982	3	chronic	Genotox Alert		3.34	3.34	3.34
106945	1-Bromopropane	NTP-CERHR, 2003	Clin Trials, Report No. 91190	1997	3	subchronic	Genotox Alert		16.6	16.6
107051	Allyl chloride	Quast et al.	Dow Chemical Company, Report 20.04.1982	1982	3	subchronic	Genotox Alert		24.8	24.8
107062	1,2-Dichloroethane	Cheever et al.	Fundam. Appl. Toxicol.	1990	3	chronic	Genotox Alert		16.5	16.5
107255	Vinylmethylether	BG Chem. Toxicol. Eval. 5, 1993	CIVO TNO, Report No. 89.158	1989	3	subacute	Genotox Alert		27.8	27.8	582.3
107982	2-Propylene glycol 1-methyl ether	Spencer et al.	Toxicol. Pathol.	2002	3	chronic			300	300
108247	Acetic anhydride	MAK, 1997	Huntingdon Research Centre Ltd., report HST 411/961219	1996	3	subchronic			0.5	0.5	0.5
108316	Maleic anhydride	OECD SIDS, 2004	Goldenthal et al., Report No. 401-015	1979	3	subacute			0.17	0.17	0.17
109999	Tetrahydrofuran	NTP	TRS 475	1998	3	chronic			66.7	66.7
110010	Tetrahydrothiophene	BG Chem. Toxicol. Eval. 7, 1994	FhG, Project No. 217280/88	1990	3	subacute			169.2	169.2
110656	Butynediol	EU Risk Assessment, 2002	BASF, Report No. 4010226/95108	1998	3	subacute			0.02	0.24	0.02
111693	1,4-Dicyanobutane	Short et al.	J. Toxicol. Environ. Health	1990	3	subchronic			0.49	0.49
114261	Propoxur	Kimmerle and Iyatomi	Jap. J. Ind. Health 18, 375-382	1976	3	subchronic			1.09	1.09
115106	Dimethyl ether	MAK, 1988	DU PONT de Nemours, Report No 198-86	1986	3	chronic			2000	2000
115275	Chlorendic anhydride	WHO EHC 185, 1996	Velsicol Chemical Corporation, Report No. 163.531		3	subacute			0.4	1.31	0.4
115297	Endosulfan	JMPR, 1998	Hoechst, Report No. A29823	1984	3	subacute			0.01	0.01
116143	Tetrafluoroethylene	NTP	TRS 450	1997	3	chronic			52.2	52.2	625.8
118489	N-Carboxyanthranilic acid anhydride	BG Chem. Toxicol. Eval. 6, 1993	Bayer, Report No. 2143	1970	3	subacute			0.29	0.29	0.29
120821	1,2,4-Trichlorobenzene	Coate et al.	Arch. Environ. Health	1977	3	subchronic			4.17	4.17
121733	m-Chloronitrobenzene	Chou et al.	Toxicologist	1991	3	subchronic	Genotox Alert		0.25	0.25
122145	Fenitrothion	Breckenridge et al.	Toxicol. Appl. Pharmacol.	1982	3	subacute	Genotox Alert	OP	0.03	0.03
123773	1,1�-Azobisformamide	Medinsky et al.	Fundam. Appl. Toxicol.	1990	3	subchronic	Genotox Alert		1.76	1.76	1.76
124403	Dimethylamine	MAK, 1993	CIIT, Docket No 11957	1990	3	chronic			3.43	51	3.43
126998	Chloroprene	NTP	TRS 467	1998	3	chronic			4.23	4.23	4.23
127184	Tetrachloroethene	NTP	TRS 311	1986	3	chronic			34.4	34.4	34.4
280579	Triethylene diamine	BG Chem. Toxicol. Eval. 13, 1988	RCC, Report No. 082890	1993	3	subacute			0.21	0.21	0.21
298044	Disulfoton	JMPR, 1991	Mobay Corporation, unpublished report 1131	1989	3	subchronic		OP	0.007	0.007	0.015
306832	1,1-Dichloro-2,2,2-trifluoroethane	MAK, 1994	PAFT, Haskell Laboratory, Report No. 669-91	1991	3	chronic	Genotox Alert		100	100	100
354336	Pentafluoroethane	ECETOC JACC 24, 1994	Japan Bioassay Laboratory, unpublished results	1993	3	subchronic			25006	25006
420462	1,1,1-Trifluoroethane	Brock et al.	Fundam. Appl. Toxicol.	1996	3	subchronic			19938	19938
460731	1,1,1,3,3-Pentafluoropropane	Rusch et al.	Toxicol. Sci.	1999	3	subchronic			82.1	82.1	4997.6
462066	Fluorobenzene	BG Chem. Toxicol. Eval. 13, 1998	Safepharm Laboratories, Report No. 121/194	1994	3	subacute			5.23	5.23
509148	Tetranitromethane	Bucher et al. NTP	Cancer Lett. 1991; TRS 386, 1990	1991	3	chronic			0.17	0.17	0.17
532274	2-Chloroacetophenone	NTP	TRS 379	1990	3	chronic	Genotox Alert		0.05	0.05	0.05
541413	Chloroformic acid ethyl ester	Sellakumar	J. Natl. Cancer Inst. (INCI)	1987	3	chronic	Genotox Alert		0.51	6.08	0.51
542563	Isobutyl nitrite	NTP	TRS 448	1996	3	chronic	Genotox Alert		12.5	12.5	12.5
584792	Allethrin	Nakanishi et al.	Botyu-Kagaku, 35, 103�112	1970	3	subacute	Genotox Alert		13.5	40.4	13.5
592347	n-Butyl chloroformate	MAK, 2003	Huntingdon Research Centre Ltd.	1990	3	subacute	Genotox Alert		0.3	0.3	0.3
593602	Vinyl bromide	Benya et al.	Toxicol. Appl. Pharmacol.	1982	3	chronic	Genotox Alert		3.35	3.35
611198	1-Chloro-2-(chloromethyl)-benzene	OECD SIDS, 2005	Occidental Chem. Corp., EPA doc 89-900000192, NITS/OTS 0526421	1990	3	subacute	Genotox Alert		0.76	0.76	0.76
811972	1,1,1,2-Tetrafluoroethane	Collins et al.	Fundam. Appl. Toxicol.	1995	3	chronic			2534	2534
822060	Heymethylene diisocyanate	MAK, 1996	Mobay Chemical, Study No. 83-241-01, Report No. 1157	1989	3	chronic	Genotox Alert		0.002	0.025	0.002
836306	4-Nitrodiphenylamine	BG Chem. Toxicol. Eval. 10, 1996	Monsanto, Study No. BD-83-314	1983	3	subacute	Genotox Alert		0.16	0.16
868859	Dimethyl hydrogen phosphite	SIAR, 2003	Bio Dynamics, unpublished	1982	3	subacute	Genotox Alert	OP	0.6	0.6	0.6
872504	N-Methyl-2-pyrrolidone	Lee et al.	Fundam. Appl. Toxicol.	1987	3	chronic			3.39	3.39
1634044	Methyl-tertiary-butyl ether	EU Risk Assessment, 2002	Bird et al., 1997	1997	3	chronic			396.08	396.1
1649087	Dichlor-difluorethane	WHO EHC 139, 1992	Du Pont de Nemours, Report No. 20-88	1988	3	subchronic	Genotox Alert		83.05	83.1	249.1
1717006	1,1-Dichloro-1-fluoroethane	Millischer et al.	Food Chem. Toxicol.	1995	3	chronic			1505	1505
2238075	Diglycidyl ether	BG Chem. Toxicol. Eval. 3, 1992	Authors not given		3	subchronic	Genotox Alert		0.05	0.05
2431507	2,3,4-Trichloro-1-butene	Reuzel et al.	CIVO/TNO, Report No. V81.133/267399	1981	3	chronic	Genotox Alert		0.05	0.15	0.05
2524030	Dimethoxy thiophosphonyl chloride	BG Chem. Toxicol. Eval. 13, 1998	IRDC, Report No. 254-030	1981	3	subchronic		OP	0.01	0.01	0.01
2595542	Mecarbam	JMPR, 1980	Huntingdon Research Centre, unpublished report	1972	3	subacute		OP	24.7	123.7	24.7
3689245	TEDP	Kimmerle and Klimmer	Arch. Toxicol.	1974	3	subchronic		OP	0.07	0.07	0.07
3811732	Sodium pyrithione	MAK, 1994	Olin Corporation, unpublished Report No MD/91213-397-042	1989	3	subchronic	Genotox Alert		0.1	0.1
5216251	p-Chlorobenzotrichloride	MAK, 1994	Occidental Chem. Corp., unpublished, EPA/OTS Doc ID: 88-920001105	1984	3	subacute			0.02	0.07	0.02
5522430	1-Nitropyrene	NTP	TOX 34	1996	3	subchronic	Genotox Alert		0.01	0.01	0.01
6055523	1,6-Hexanediamine Dihydrochloride	NTP	TOX 24	1993	3	subchronic			0.1	0.1	0.03
10265926	Methamidophos	JMPR, 1990	Bayer, Report No. 16578	1988	3	subchronic		OP	0.1	0.1
17804352	Benomyl	Warheit et al., 1989	Fundam. Appl. Toxicol.	1989	3	subchronic			0.42	2.11	0.42
24017478	Triazophos	JMPR, 1991	RCC, unpublished report	1987	3	subacute		OP	0.01	0.01
25311711	Isofenphos	JMPR, 1981	Bayer, unpublished report	1972	3	subacute		OP	0.01	0.01
26002802	Phenothrin	JMPR, 1980	Sumitomo Chemical Co., unpublished report	1979	3	subacute			2.56	2.56
26447405	Monomeric Methylenediphenyl diisocyanate	EU Risk Assessment, 2005	International Isocyanate Institute, Report No 11345	1999	3	chronic	Genotox Alert		0.01	0.2	0.01
26530201	2-Octyl-4-isothiazolin-3-one	MAK, 1997	Rohm and Haas Comp., unpublished Report No 87R 013	1989	3	subchronic	Genotox Alert		0.003	0.037	0.003
34590948	Dipropylene glycol methyl ether	Landry et al.	Fundam. Appl. Toxicol.	1984	3	subchronic			101.5	101.5
41198087	Profenofos	JMPR, 1990	Ciba-Geigy Ltd., Report No. Siss 5119.	1977	3	subacute		OP	0.25	0.25
52918635	Deltamethrin	JMPR, 2000	Coombs et al., no further information	1978	3	subacute			0.024	0.024
57018527	Propylene glycol tert-butyl ether	NTP	TRS 515	2004	3	chronic			25.4	25.4	25.4
60207901	Propiconazole	JMPR, 1987	Ciba-Geigy Ltd., Report No. 79/0006	1980	3	subchronic			0.25	0.25
62610779	Methacrifos	JMPR, 1980	Ciba-Geigy Ltd., unpublished report	1977	3	subacute		OP	0.51	0.51
66215278	Cyromazine	JMPR, 1990	Ciba-Geigy Ltd., Report No. 861472	1988	3	subacute	Genotox Alert		0.47	0.47
67306030	Fenpropimorph	JMPR, 1994	Ciba-Geigy Ltd., Report No.108406	1981	3	subacute			0.04	0.13	0.04
70657704	Propylene glycol methyl ether acetate	ECETOC Tech. Rep. 64, 1995	BASF, unpublished report	1984	3	subacute			93.3	93.3
134098616	Fenpyroximate	JMPR, 1995	Bio Dynamics, Report No. 90-8290;	1991	3	subacute			0.02	0.48	0.02
2698411	o-Chlorobenzalmalonitrile	NTP	TRS 377	1990	3	chronic			0.003	0.003	0.003
333415	Diazinon	MAK, 1995	Ciba-Geigy Ltd., Project No. 891205	1990	3	subacute		OP	0.001	0.001	0.006
57749	Chlordane	JMPR, 1996	Huntingdon Research Centre, unpublished report	1984	3	subchronic			0	0
583391	2-Mercaptobenzimidazole	BG Chemie 11, 2000	Unpublished NTP report	1984	3	subchronic			0.003	0.003
68359375	Cyfluthrin	JMPR, 1987	BAYER, Report No 12436	1984	3	subchronic			0.001	0.001
77474	Hexachlorocyclopentadiene	NTP	TRS 437	1994	3	chronic			0.003	0.003	0.003
