# Supplementary material for: Derivation of New Threshold of Toxicological Concern Values for Exposure via Inhalation for Environmentally-Relevant Chemicals
Source: Front Toxicol. 2020 Oct 16;2:580347. doi: 10.3389/ftox.2020.580347 (PMC8915872; doi:10.3389/ftox.2020.580347)
Supplement: Supplementary file 13 [file Data_Sheet_2.xlsx]

## Sheet: Escher_2010_Appendix_A_SMILES
INPUT	FOUND_BY	DTXSID	PREFERRED_NAME	SMILES	AVERAGE_MASS	QSAR_READY_SMILES
50-00-0	CAS-RN	DTXSID7020637	Formaldehyde	C=O	30.026	C=O
57-55-6	CAS-RN	DTXSID0021206	1,2-Propylene glycol	CC(O)CO	76.095	CC(O)CO
64-18-6	CAS-RN	DTXSID2024115	Formic acid	OC=O	46.025	OC=O
67-56-1	CAS-RN	DTXSID2021731	Methanol	CO	32.042	CO
67-63-0	CAS-RN	DTXSID7020762	Isopropanol	CC(C)O	60.096	CC(C)O
71-36-3	CAS-RN	DTXSID1021740	1-Butanol	CCCCO	74.123	CCCCO
74-85-1	CAS-RN	DTXSID1026378	Ethylene	C=C	28.054	C=C
74-93-1	CAS-RN	DTXSID5026382	Methanethiol	CS	48.1	CS
75-07-0	CAS-RN	DTXSID5039224	Acetaldehyde	CC=O	44.053	CC=O
78-79-5	CAS-RN	DTXSID2020761	Isoprene	CC(=C)C=C	68.119	CC(=C)C=C
78-83-1	CAS-RN	DTXSID0021759	2-Methyl-1-propanol	CC(C)CO	74.123	CC(C)CO
78-84-2	CAS-RN	DTXSID9021635	2-Methylpropanal	CC(C)C=O	72.107	CC(C)C=O
78-93-3	CAS-RN	DTXSID3021516	Methyl ethyl ketone	CCC(C)=O	72.107	CCC(C)=O
79-20-9	CAS-RN	DTXSID4021767	Methyl acetate	COC(C)=O	74.079	COC(C)=O
80-62-6	CAS-RN	DTXSID2020844	Methyl methacrylate	COC(=O)C(C)=C	100.117	COC(=O)C(C)=C
85-68-7	CAS-RN	DTXSID3020205	Benzyl butyl phthalate	CCCCOC(=O)C1=C(C=CC=C1)C(=O)OCC1=CC=CC=C1	312.365	CCCCOC(=O)C1=C(C=CC=C1)C(=O)OCC1=CC=CC=C1
91-17-8	CAS-RN	DTXSID1024912	Decalin	C1CCC2CCCCC2C1	138.254	C1CCC2CCCCC2C1
96-33-3	CAS-RN	DTXSID0024183	Methyl acrylate	COC(=O)C=C	86.09	COC(=O)C=C
98-82-8	CAS-RN	DTXSID1021827	Cumene	CC(C)C1=CC=CC=C1	120.195	CC(C)C1=CC=CC=C1
98-83-9	CAS-RN	DTXSID9025661	alpha-Methylstyrene	CC(=C)C1=CC=CC=C1	118.179	CC(=C)C1=CC=CC=C1
100-37-8	CAS-RN	DTXSID5021837	N,N-Diethylethanolamine	CCN(CC)CCO	117.192	CCN(CC)CCO
100-40-3	CAS-RN	DTXSID3021437	4-Vinylcyclohexene	C=CC1CCC=CC1	108.184	C=CC1CCC=CC1
100-41-4	CAS-RN	DTXSID3020596	Ethylbenzene	CCC1=CC=CC=C1	106.168	CCC1=CC=CC=C1
100-42-5	CAS-RN	DTXSID2021284	Styrene	C=CC1=CC=CC=C1	104.152	C=CC1=CC=CC=C1
103-11-7	CAS-RN	DTXSID9025297	2-Ethylhexyl acrylate	CCCCC(CC)COC(=O)C=C	184.279	CCCCC(CC)COC(=O)C=C
105-58-8	CAS-RN	DTXSID3025041	Diethyl carbonate	CCOC(=O)OCC	118.132	CCOC(=O)OCC
106-99-0	CAS-RN	DTXSID3020203	1,3-Butadiene	C=CC=C	54.092	C=CC=C
107-86-8	CAS-RN	DTXSID8029606	3-Methylbut-2-enal	CC(C)=CC=O	84.118	CC(C)=CC=O
108-10-1	CAS-RN	DTXSID5021889	4-Methyl-2-pentanone	CC(C)CC(C)=O	100.161	CC(C)CC(C)=O
108-22-5	CAS-RN	DTXSID3031492	Isopropenyl acetate	CC(=C)OC(C)=O	100.117	CC(=C)OC(C)=O
108-88-3	CAS-RN	DTXSID7021360	Toluene	CC1=CC=CC=C1	92.141	CC1=CC=CC=C1
109-59-1	CAS-RN	DTXSID4047466	2-Isopropoxyethanol	CC(C)OCCO	104.149	CC(C)OCCO
109-66-0	CAS-RN	DTXSID2025846	Pentane	CCCCC	72.151	CCCCC
109-86-4	CAS-RN	DTXSID5024182	2-Methoxyethanol	COCCO	76.095	COCCO
110-80-5	CAS-RN	DTXSID7024087	2-Ethoxyethanol	CCOCCO	90.122	CCOCCO
111-30-8	CAS-RN	DTXSID6025355	Glutaraldehyde	O=CCCCC=O	100.117	O=CCCCC=O
111-76-2	CAS-RN	DTXSID1024097	2-Butoxyethanol	CCCCOCCO	118.176	CCCCOCCO
111-77-3	CAS-RN	DTXSID3025049	Diethylene glycol monomethyl ether	COCCOCCO	120.148	COCCOCCO
111-90-0	CAS-RN	DTXSID2021941	2-(2-Ethoxyethoxy)ethanol	CCOCCOCCO	134.175	CCOCCOCCO
112-07-2	CAS-RN	DTXSID1026904	2-Butoxyethyl acetate	CCCCOCCOC(C)=O	160.213	CCCCOCCOC(C)=O
112-25-4	CAS-RN	DTXSID1026908	2-Hexyloxyethanol	CCCCCCOCCO	146.23	CCCCCCOCCO
112-34-5	CAS-RN	DTXSID8021519	2-(2-Butoxyethoxy)ethanol	CCCCOCCOCCO	162.229	CCCCOCCOCCO
115-07-1	CAS-RN	DTXSID5021205	1-Propene	CC=C	42.081	CC=C
115-11-7	CAS-RN	DTXSID9020748	Isobutene	CC(C)=C	56.108	CC(C)=C
117-81-7	CAS-RN	DTXSID5020607	Di(2-ethylhexyl) phthalate	CCCCC(CC)COC(=O)C1=C(C=CC=C1)C(=O)OCC(CC)CCCC	390.564	CCCCC(CC)COC(=O)C1=C(C=CC=C1)C(=O)OCC(CC)CCCC
121-44-8	CAS-RN	DTXSID3024366	Triethylamine	CCN(CC)CC	101.193	CCN(CC)CC
121-91-5	CAS-RN	DTXSID3021485	1,3-Benzenedicarboxylic acid	OC(=O)C1=CC(=CC=C1)C(O)=O	166.132	OC(=O)C1=CC(=CC=C1)C(O)=O
123-38-6	CAS-RN	DTXSID2021658	Propanal	CCC=O	58.08	CCC=O
123-86-4	CAS-RN	DTXSID3021982	Butyl acetate	CCCCOC(C)=O	116.16	CCCCOC(C)=O
140-88-5	CAS-RN	DTXSID4020583	Ethyl acrylate	CCOC(=O)C=C	100.117	CCOC(=O)C=C
141-32-2	CAS-RN	DTXSID6024676	Butyl acrylate	CCCCOC(=O)C=C	128.171	CCCCOC(=O)C=C
141-43-5	CAS-RN	DTXSID6022000	Ethanolamine	NCCO	61.084	NCCO
142-82-5	CAS-RN	DTXSID6024127	Heptane	CCCCCCC	100.205	CCCCCCC
592-41-6	CAS-RN	DTXSID4025402	1-Hexene	CCCCC=C	84.162	CCCCC=C
763-69-9	CAS-RN	DTXSID0027309	Ethyl 3-ethoxypropionate	CCOCCC(=O)OCC	146.186	CCOCCC(=O)OCC
1569-01-3	CAS-RN	DTXSID5029217	1-Propoxy-2-propanol	CCCOCC(C)O	118.176	CCCOCC(C)O
1569-02-4	CAS-RN	DTXSID1041267	1-Ethoxy-2-propanol	CCOCC(C)O	104.149	CCOCC(C)O
54839-24-6	CAS-RN	DTXSID40866445	1-Ethoxypropan-2-yl acetate	CCOCC(C)OC(C)=O	146.186	CCOCC(C)OC(C)=O
78-59-1	CAS-RN	DTXSID8020759	Isophorone	CC1=CC(=O)CC(C)(C)C1	138.21	CC1=CC(=O)CC(C)(C)C1
78-85-3	CAS-RN	DTXSID0052540	Methacrylaldehyde	CC(=C)C=O	70.091	CC(=C)C=O
79-10-7	CAS-RN	DTXSID0039229	Acrylic acid	OC(=O)C=C	72.063	OC(=O)C=C
79-41-4	CAS-RN	DTXSID3025542	Methacrylic acid	CC(=C)C(O)=O	86.09	CC(=C)C(O)=O
107-02-8	CAS-RN	DTXSID5020023	Acrolein	C=CC=O	56.064	C=CC=O
107-22-2	CAS-RN	DTXSID5025364	Glyoxal	O=CC=O	58.036	O=CC=O
51-03-6	CAS-RN	DTXSID1021166	Piperonyl butoxide	CCCCOCCOCCOCC1=CC2=C(OCO2)C=C1CCC	338.444	CCCCOCCOCCOCC1=CC2=C(OCO2)C=C1CCC
55-31-2	CAS-RN	DTXSID1020568	l-Epinephrine hydrochloride	Cl.CNC[C@H](O)C1=CC(O)=C(O)C=C1	219.67	CNCC(O)C1=CC(O)=C(O)C=C1
55-38-9	CAS-RN	DTXSID8020620	Fenthion	COP(=S)(OC)OC1=CC(C)=C(SC)C=C1	278.32	COP(=S)(OC)OC1=CC(C)=C(SC)C=C1
56-23-5	CAS-RN	DTXSID8020250	Carbon tetrachloride	ClC(Cl)(Cl)Cl	153.81	ClC(Cl)(Cl)Cl
58-89-9	CAS-RN	DTXSID2020686	Lindane	Cl[C@H]1[C@H](Cl)[C@@H](Cl)[C@@H](Cl)[C@H](Cl)[C@H]1Cl	290.81	ClC1C(Cl)C(Cl)C(Cl)C(Cl)C1Cl
61-82-5	CAS-RN	DTXSID0020076	Amitrole	NC1=NNC=N1	84.082	NC1=NNC=N1
62-73-7	CAS-RN	DTXSID5020449	Dichlorvos	COP(=O)(OC)OC=C(Cl)Cl	220.97	COP(=O)(OC)OC=C(Cl)Cl
67-66-3	CAS-RN	DTXSID1020306	Chloroform	ClC(Cl)Cl	119.37	ClC(Cl)Cl
71-43-2	CAS-RN	DTXSID3039242	Benzene	C1=CC=CC=C1	78.114	C1=CC=CC=C1
71-55-6	CAS-RN	DTXSID0021381	1,1,1-Trichloroethane	CC(Cl)(Cl)Cl	133.4	CC(Cl)(Cl)Cl
74-83-9	CAS-RN	DTXSID8020832	Methyl bromide	CBr	94.939	CBr
74-87-3	CAS-RN	DTXSID0021541	Chloromethane	CCl	50.49	CCl
74-96-4	CAS-RN	DTXSID6020199	Bromoethane	CCBr	108.966	CCBr
75-00-3	CAS-RN	DTXSID1020302	Chloroethane	CCCl	64.51	CCCl
75-05-8	CAS-RN	DTXSID7020009	Acetonitrile	CC#N	41.053	CC#N
75-09-2	CAS-RN	DTXSID0020868	Dichloromethane	ClCCl	84.93	ClCCl
75-10-5	CAS-RN	DTXSID6029597	Methane, difluoro-	FCF	52.024	FCF
75-15-0	CAS-RN	DTXSID6023947	Carbon disulfide	S=C=S	76.13	S=C=S
75-21-8	CAS-RN	DTXSID0020600	Ethylene oxide	C1CO1	44.053	C1CO1
75-26-3	CAS-RN	DTXSID7030197	2-Bromopropane	CC(C)Br	122.993	CC(C)Br
75-35-4	CAS-RN	DTXSID8021438	1,1-Dichloroethylene	ClC(Cl)=C	96.94	ClC(Cl)=C
75-37-6	CAS-RN	DTXSID0024050	1,1-Difluoroethane	CC(F)F	66.051	CC(F)F
75-44-5	CAS-RN	DTXSID0024260	Phosgene	ClC(Cl)=O	98.91	ClC(Cl)=O
75-45-6	CAS-RN	DTXSID6020301	Chlorodifluoromethane	FC(F)Cl	86.47	FC(F)Cl
75-52-5	CAS-RN	DTXSID2020977	Nitromethane	C[N+]([O-])=O	61.04	C[N+]([O-])=O
75-56-9	CAS-RN	DTXSID5021207	1,2-Propylene oxide	CC1CO1	58.08	CC1CO1
75-63-8	CAS-RN	DTXSID5026415	Bromotrifluoromethane	FC(F)(F)Br	148.91	FC(F)(F)Br
75-65-0	CAS-RN	DTXSID8020204	tert-Butyl alcohol	CC(C)(C)O	74.123	CC(C)(C)O
75-68-3	CAS-RN	DTXSID9023960	1-Chloro-1,1-difluoroethane	CC(F)(F)Cl	100.49	CC(F)(F)Cl
76-13-1	CAS-RN	DTXSID6021377	1,1,2-Trichloro-1,2,2-trifluoroethane	FC(F)(Cl)C(F)(Cl)Cl	187.37	FC(F)(Cl)C(F)(Cl)Cl
78-10-4	CAS-RN	DTXSID6026450	Tetraethyl orthosilicate	CCO[Si](OCC)(OCC)OCC	208.329	CCO[Si](OCC)(OCC)OCC
78-87-5	CAS-RN	DTXSID0020448	1,2-Dichloropropane	CC(Cl)CCl	112.98	CC(Cl)CCl
79-01-6	CAS-RN	DTXSID0021383	Trichloroethylene	ClC=C(Cl)Cl	131.38	ClC=C(Cl)Cl
79-04-9	CAS-RN	DTXSID4026472	Chloroacetyl chloride	ClCC(Cl)=O	112.94	ClCC(Cl)=O
79-21-0	CAS-RN	DTXSID1025853	Peracetic acid	CC(=O)OO	76.051	CC(=O)OO
79-22-1	CAS-RN	DTXSID0024185	Methyl chlorocarbonate	COC(Cl)=O	94.49	COC(Cl)=O
79-24-3	CAS-RN	DTXSID8020969	Nitroethane	CC[N+]([O-])=O	75.067	CC[N+]([O-])=O
88-12-0	CAS-RN	DTXSID2021440	N-Vinyl-2-pyrrolidone	C=CN1CCCC1=O	111.144	C=CN1CCCC1=O
88-73-3	CAS-RN	DTXSID0020280	1-Chloro-2-nitrobenzene	[O-][N+](=O)C1=C(Cl)C=CC=C1	157.55	[O-][N+](=O)C1=C(Cl)C=CC=C1
91-20-3	CAS-RN	DTXSID8020913	Naphthalene	C1=CC2=CC=CC=C2C=C1	128.174	C1=CC2=CC=CC=C2C=C1
95-51-2	CAS-RN	DTXSID2021810	2-Chloroaniline	NC1=C(Cl)C=CC=C1	127.57	NC1=C(Cl)C=CC=C1
95-68-1	CAS-RN	DTXSID8026305	2,4-Dimethylaniline	CC1=CC(C)=C(N)C=C1	121.183	CC1=CC(C)=C(N)C=C1
95-80-7	CAS-RN	DTXSID4020402	2,4-Diaminotoluene	CC1=C(N)C=C(N)C=C1	122.171	CC1=C(N)C=C(N)C=C1
96-18-4	CAS-RN	DTXSID9021390	1,2,3-Trichloropropane	ClCC(Cl)CCl	147.42	ClCC(Cl)CCl
96-34-4	CAS-RN	DTXSID9041576	Methyl chloroacetate	COC(=O)CCl	108.52	COC(=O)CCl
96-45-7	CAS-RN	DTXSID5020601	Ethylene thiourea	S=C1NCCN1	102.16	S=C1NCCN1
98-00-0	CAS-RN	DTXSID2025347	Furfuryl alcohol	OCC1=CC=CO1	98.101	OCC1=CC=CO1
98-07-7	CAS-RN	DTXSID1020148	Benzotrichloride	ClC(Cl)(Cl)C1=CC=CC=C1	195.47	ClC(Cl)(Cl)C1=CC=CC=C1
98-87-3	CAS-RN	DTXSID6025014	Benzal chloride	ClC(Cl)C1=CC=CC=C1	161.03	ClC(Cl)C1=CC=CC=C1
98-95-3	CAS-RN	DTXSID3020964	Nitrobenzene	[O-][N+](=O)C1=CC=CC=C1	123.111	[O-][N+](=O)C1=CC=CC=C1
99-54-7	CAS-RN	DTXSID8024999	3,4-Dichloronitrobenzene	[O-][N+](=O)C1=CC=C(Cl)C(Cl)=C1	192	[O-][N+](=O)C1=CC=C(Cl)C(Cl)=C1
100-00-5	CAS-RN	DTXSID5020281	1-Chloro-4-nitrobenzene	[O-][N+](=O)C1=CC=C(Cl)C=C1	157.55	[O-][N+](=O)C1=CC=C(Cl)C=C1
100-44-7	CAS-RN	DTXSID0020153	Benzyl chloride	ClCC1=CC=CC=C1	126.58	ClCC1=CC=CC=C1
103-71-9	CAS-RN	DTXSID5051521	Phenyl isocyanate	O=C=NC1=CC=CC=C1	119.123	O=C=NC1=CC=CC=C1
105-60-2	CAS-RN	DTXSID4020240	Caprolactam	O=C1CCCCCN1	113.16	O=C1CCCCCN1
106-46-7	CAS-RN	DTXSID1020431	1,4-Dichlorobenzene	ClC1=CC=C(Cl)C=C1	147	ClC1=CC=C(Cl)C=C1
106-88-7	CAS-RN	DTXSID6020569	1,2-Epoxybutane	CCC1CO1	72.107	CCC1CO1
106-89-8	CAS-RN	DTXSID1020566	Epichlorohydrin	ClCC1CO1	92.52	ClCC1CO1
106-92-3	CAS-RN	DTXSID9039232	Allyl glycidyl ether	C=CCOCC1CO1	114.144	C=CCOCC1CO1
106-93-4	CAS-RN	DTXSID3020415	1,2-Dibromoethane	BrCCBr	187.862	BrCCBr
106-94-5	CAS-RN	DTXSID6021874	1-Bromopropane	CCCBr	122.993	CCCBr
107-05-1	CAS-RN	DTXSID4039231	Allyl chloride	ClCC=C	76.52	ClCC=C
107-06-2	CAS-RN	DTXSID6020438	1,2-Dichloroethane	ClCCCl	98.95	ClCCCl
107-25-5	CAS-RN	DTXSID4026761	Methoxyethene	COC=C	58.08	COC=C
107-98-2	CAS-RN	DTXSID8024284	1-Methoxy-2-propanol	COCC(C)O	90.122	COCC(C)O
108-24-7	CAS-RN	DTXSID0024395	Acetic anhydride	CC(=O)OC(C)=O	102.089	CC(=O)OC(C)=O
108-31-6	CAS-RN	DTXSID7024166	2,5-Furandione	O=C1OC(=O)C=C1	98.057	O=C1OC(=O)C=C1
109-99-9	CAS-RN	DTXSID1021328	Tetrahydrofuran	C1CCOC1	72.107	C1CCOC1
110-01-0	CAS-RN	DTXSID3047760	Tetrahydrothiophene	C1CCSC1	88.17	C1CCSC1
110-65-6	CAS-RN	DTXSID4021921	2-Butyne-1,4-diol	OCC#CCO	86.09	OCC#CCO
111-69-3	CAS-RN	DTXSID3021936	Hexanedinitrile	N#CCCCCC#N	108.144	N#CCCCCC#N
114-26-1	CAS-RN	DTXSID7021948	Propoxur	CNC(=O)OC1=CC=CC=C1OC(C)C	209.245	CNC(=O)OC1=CC=CC=C1OC(C)C
115-10-6	CAS-RN	DTXSID8026937	Dimethyl ether	COC	46.069	COC
115-27-5	CAS-RN	DTXSID2026941	Chlorendic anhydride	ClC1=C(Cl)C2(Cl)C3C(C(=O)OC3=O)C1(Cl)C2(Cl)Cl	370.81	ClC1=C(Cl)C2(Cl)C3C(C(=O)OC3=O)C1(Cl)C2(Cl)Cl
115-29-7	CAS-RN	DTXSID1020560	Endosulfan	ClC1=C(Cl)C2(Cl)C3COS(=O)OCC3C1(Cl)C2(Cl)Cl	406.9	ClC1=C(Cl)C2(Cl)C3COS(=O)OCC3C1(Cl)C2(Cl)Cl
116-14-3	CAS-RN	DTXSID6021325	Tetrafluoroethylene	FC(F)=C(F)F	100.016	FC(F)=C(F)F
118-48-9	CAS-RN	DTXSID6026955	2H-3,1-Benzoxazine-2,4(1H)-dione	O=C1NC2=C(C=CC=C2)C(=O)O1	163.132	O=C1NC2=C(C=CC=C2)C(=O)O1
120-82-1	CAS-RN	DTXSID0021965	1,2,4-Trichlorobenzene	ClC1=CC(Cl)=C(Cl)C=C1	181.44	ClC1=CC(Cl)=C(Cl)C=C1
121-73-3	CAS-RN	DTXSID4021971	1-Chloro-3-nitrobenzene	[O-][N+](=O)C1=CC=CC(Cl)=C1	157.55	[O-][N+](=O)C1=CC=CC(Cl)=C1
122-14-5	CAS-RN	DTXSID4032613	Fenitrothion	COP(=S)(OC)OC1=CC=C(C(C)=C1)[N+]([O-])=O	277.23	COP(=S)(OC)OC1=CC=C(C(C)=C1)[N+]([O-])=O
123-77-3	CAS-RN	DTXSID0024553	Azodicarbonamide	NC(=O)N=NC(N)=O	116.08	NC(=O)N=NC(N)=O
124-40-3	CAS-RN	DTXSID5024057	Dimethylamine	CNC	45.085	CNC
126-99-8	CAS-RN	DTXSID5020316	Chloroprene	ClC(=C)C=C	88.53	ClC(=C)C=C
127-18-4	CAS-RN	DTXSID2021319	Tetrachloroethylene	ClC(Cl)=C(Cl)Cl	165.82	ClC(Cl)=C(Cl)Cl
280-57-9	CAS-RN	DTXSID0022016	1,4-Diazabicyclo[2.2.2]octane	C1CN2CCN1CC2	112.176	C1CN2CCN1CC2
298-04-4	CAS-RN	DTXSID0022018	Disulfoton	CCOP(=S)(OCC)SCCSCC	274.39	CCOP(=S)(OCC)SCCSCC
306-83-2	CAS-RN	DTXSID7020712	2,2-Dichloro-1,1,1-trifluoroethane	FC(F)(F)C(Cl)Cl	152.93	FC(F)(F)C(Cl)Cl
354-33-6	CAS-RN	DTXSID1024251	Pentafluoroethane	FC(F)C(F)(F)F	120.022	FC(F)C(F)(F)F
420-46-2	CAS-RN	DTXSID9042047	1,1,1-Trifluoroethane	CC(F)(F)F	84.041	CC(F)(F)F
460-73-1	CAS-RN	DTXSID6052110	1,1,1,3,3-Pentafluoropropane	FC(F)CC(F)(F)F	134.049	FC(F)CC(F)(F)F
462-06-6	CAS-RN	DTXSID4025329	Fluorobenzene	FC1=CC=CC=C1	96.104	FC1=CC=CC=C1
509-14-8	CAS-RN	DTXSID5021334	Tetranitromethane	[O-][N+](=O)C([N+]([O-])=O)([N+]([O-])=O)[N+]([O-])=O	196.031	[O-][N+](=O)C([N+]([O-])=O)([N+]([O-])=O)[N+]([O-])=O
532-27-4	CAS-RN	DTXSID9020293	2-Chloroacetophenone	ClCC(=O)C1=CC=CC=C1	154.59	ClCC(=O)C1=CC=CC=C1
541-41-3	CAS-RN	DTXSID1027186	Ethyl chloroformate	CCOC(Cl)=O	108.52	CCOC(Cl)=O
542-56-3	CAS-RN	DTXSID3020750	Isobutyl nitrite	CC(C)CON=O	103.121	CC(C)CON=O
584-79-2	CAS-RN	DTXSID8035180	Allethrin	CC(C)=CC1C(C(=O)OC2CC(=O)C(CC=C)=C2C)C1(C)C	302.414	CC(C)=CC1C(C(=O)OC2CC(=O)C(CC=C)=C2C)C1(C)C
592-34-7	CAS-RN	DTXSID7060461	n-Butyl chloroformate	CCCCOC(Cl)=O	136.58	CCCCOC(Cl)=O
593-60-2	CAS-RN	DTXSID8021432	Vinyl bromide	BrC=C	106.95	BrC=C
611-19-8	CAS-RN	DTXSID3027241	2-Chlorobenzyl chloride	ClCC1=CC=CC=C1Cl	161.03	ClCC1=CC=CC=C1Cl
811-97-2	CAS-RN	DTXSID1021324	1,1,1,2-Tetrafluoroethane	FCC(F)(F)F	102.032	FCC(F)(F)F
822-06-0	CAS-RN	DTXSID4024143	1,6-Diisocyanatohexane	O=C=NCCCCCCN=C=O	168.196	O=C=NCCCCCCN=C=O
836-30-6	CAS-RN	DTXSID8027323	4-Nitro-N-phenylaniline	[O-][N+](=O)C1=CC=C(NC2=CC=CC=C2)C=C1	214.224	[O-][N+](=O)C1=CC=C(NC2=CC=CC=C2)C=C1
868-85-9	CAS-RN	DTXSID5020493	Dimethyl hydrogen phosphite	COP(=O)OC	110.049	COP(=O)OC
872-50-4	CAS-RN	DTXSID6020856	N-Methyl-2-pyrrolidone	CN1CCCC1=O	99.133	CN1CCCC1=O
1634-04-4	CAS-RN	DTXSID3020833	Methyl tert-butyl ether	COC(C)(C)C	88.15	COC(C)(C)C
1649-08-7	CAS-RN	DTXSID5031393	1,2-Dichloro-1,1-difluoroethane	FC(F)(Cl)CCl	134.93	FC(F)(Cl)CCl
1717-00-6	CAS-RN	DTXSID2020422	1,1-Dichloro-1-fluoroethane	CC(F)(Cl)Cl	116.94	CC(F)(Cl)Cl
2238-07-5	CAS-RN	DTXSID4051871	Diglycidyl ether	C(OCC1CO1)C1CO1	130.143	C(OCC1CO1)C1CO1
2431-50-7	CAS-RN	DTXSID6027474	2,3,4-Trichloro-1-butene	ClCC(Cl)C(Cl)=C	159.43	ClCC(Cl)C(Cl)=C
2524-03-0	CAS-RN	DTXSID0027486	Dimethyl chlorothiophosphate	COP(Cl)(=S)OC	160.55	COP(Cl)(=S)OC
2595-54-2	CAS-RN	DTXSID0042117	Mecarbam	CCOC(=O)N(C)C(=O)CSP(=S)(OCC)OCC	329.37	CCOC(=O)N(C)C(=O)CSP(=S)(OCC)OCC
3689-24-5	CAS-RN	DTXSID7024328	Sulfotepp	CCOP(=S)(OCC)OP(=S)(OCC)OCC	322.31	CCOP(=S)(OCC)OP(=S)(OCC)OCC
3811-73-2	CAS-RN	DTXSID3042390	Sodium (2-pyridylthio)-N-oxide	[Na+].[O-][N+]1=C([S-])C=CC=C1	149.14	[O-][N+]1=C(S)C=CC=C1
5216-25-1	CAS-RN	DTXSID2027593	4-Chlorobenzotrichloride	ClC1=CC=C(C=C1)C(Cl)(Cl)Cl	229.91	ClC1=CC=C(C=C1)C(Cl)(Cl)Cl
5522-43-0	CAS-RN	DTXSID6020983	1-Nitropyrene	[O-][N+](=O)C1=CC=C2C=CC3=CC=CC4=CC=C1C2=C34	247.253	[O-][N+](=O)C1=CC=C2C=CC3=CC=CC4=CC=C1C2=C34
6055-52-3	CAS-RN	DTXSID8029991	1,6-Hexanediamine dihydrochloride	Cl.Cl.NCCCCCCN	189.12	NCCCCCCN
10265-92-6	CAS-RN	DTXSID6024177	Methamidophos	COP(N)(=O)SC	141.12	COP(N)(=O)SC
17804-35-2	CAS-RN	DTXSID5023900	Benomyl	CCCCNC(=O)N1C(NC(=O)OC)=NC2=C1C=CC=C2	290.323	CCCCNC(=O)N1C(NC(=O)OC)=NC2=C1C=CC=C2
24017-47-8	CAS-RN	DTXSID9037612	Triazophos	CCOP(=S)(OCC)OC1=NN(C=N1)C1=CC=CC=C1	313.31	CCOP(=S)(OCC)OC1=NN(C=N1)C1=CC=CC=C1
25311-71-1	CAS-RN	DTXSID8032417	Isofenphos	CCOP(=S)(NC(C)C)OC1=CC=CC=C1C(=O)OC(C)C	345.39	CCOP(=S)(NC(C)C)OC1=CC=CC=C1C(=O)OC(C)C
26002-80-2	CAS-RN	DTXSID7032688	Phenothrin	CC(C)=CC1C(C(=O)OCC2=CC=CC(OC3=CC=CC=C3)=C2)C1(C)C	350.458	CC(C)=CC1C(C(=O)OCC2=CC=CC(OC3=CC=CC=C3)=C2)C1(C)C
26447-40-5	CAS-RN	DTXSID3027900	Diphenylmethanediisocyanate	-	250.25	-
26530-20-1	CAS-RN	DTXSID1025805	Octhilinone	CCCCCCCCN1SC=CC1=O	213.34	CCCCCCCCN1SC=CC1=O
34590-94-8	CAS-RN	DTXSID0027983	Dipropylene glycol monomethyl ether	-	148.2	-
41198-08-7	CAS-RN	DTXSID3032464	Profenofos	CCCSP(=O)(OCC)OC1=C(Cl)C=C(Br)C=C1	373.63	CCCSP(=O)(OCC)OC1=C(Cl)C=C(Br)C=C1
52918-63-5	CAS-RN	DTXSID8020381	Deltamethrin	CC1(C)[C@@H](C=C(Br)Br)[C@H]1C(=O)O[C@H](C#N)C1=CC=CC(OC2=CC=CC=C2)=C1	505.206	CC1(C)C(C=C(Br)Br)C1C(=O)OC(C#N)C1=CC=CC(OC2=CC=CC=C2)=C1
57018-52-7	CAS-RN	DTXSID8025967	1-tert-Butoxy-2-propanol	CC(O)COC(C)(C)C	132.203	CC(O)COC(C)(C)C
60207-90-1	CAS-RN	DTXSID8024280	Propiconazole	CCCC1COC(CN2C=NC=N2)(O1)C1=C(Cl)C=C(Cl)C=C1	342.22	CCCC1COC(CN2C=NC=N2)(O1)C1=C(Cl)C=C(Cl)C=C1
62610-77-9	CAS-RN	DTXSID0058144	Methacrifos	COC(=O)C(\C)=C\OP(=S)(OC)OC	240.21	COC(=O)C(C)=COP(=S)(OC)OC
66215-27-8	CAS-RN	DTXSID6023999	Cyromazine	NC1=NC(NC2CC2)=NC(N)=N1	166.188	NC1=NC(NC2CC2)=NC(N)=N1
67306-03-0	Alternate CAS-RN	DTXSID4034601	(2R,6S)-Fenpropimorph	CC(CN1C[C@H](C)O[C@H](C)C1)CC1=CC=C(C=C1)C(C)(C)C	303.49	CC(CN1CC(C)OC(C)C1)CC1=CC=C(C=C1)C(C)(C)C
70657-70-4	CAS-RN	DTXSID5041433	2-Methoxy-1-propyl acetate	COC(C)COC(C)=O	132.159	COC(C)COC(C)=O
134098-61-6	CAS-RN	DTXSID7032557	Fenpyroximate	CN1N=C(C)C(\C=N\OCC2=CC=C(C=C2)C(=O)OC(C)(C)C)=C1OC1=CC=CC=C1	421.497	CN1N=C(C)C(C=NOCC2=CC=C(C=C2)C(=O)OC(C)(C)C)=C1OC1=CC=CC=C1
2698-41-1	CAS-RN	DTXSID9020297	(2-Chlorobenzylidene)propanedinitrile	ClC1=CC=CC=C1C=C(C#N)C#N	188.61	ClC1=CC=CC=C1C=C(C#N)C#N
333-41-5	CAS-RN	DTXSID9020407	Diazinon	CCOP(=S)(OCC)OC1=NC(=NC(C)=C1)C(C)C	304.34	CCOP(=S)(OCC)OC1=NC(=NC(C)=C1)C(C)C
57-74-9	CAS-RN	DTXSID7020267	Chlordane	ClC1CC2C(C1Cl)C1(Cl)C(Cl)=C(Cl)C2(Cl)C1(Cl)Cl	409.76	ClC1CC2C(C1Cl)C1(Cl)C(Cl)=C(Cl)C2(Cl)C1(Cl)Cl
583-39-1	CAS-RN	DTXSID9025536	2-Mercaptobenzimidazole	S=C1NC2=CC=CC=C2N1	150.2	S=C1NC2=CC=CC=C2N1
68359-37-5	CAS-RN	DTXSID5035957	Cyfluthrin	CC1(C)C(C=C(Cl)Cl)C1C(=O)OC(C#N)C1=CC=C(F)C(OC2=CC=CC=C2)=C1	434.29	CC1(C)C(C=C(Cl)Cl)C1C(=O)OC(C#N)C1=CC=C(F)C(OC2=CC=CC=C2)=C1
77-47-4	CAS-RN	DTXSID2020688	Hexachlorocyclopentadiene	ClC1=C(Cl)C(Cl)(Cl)C(Cl)=C1Cl	272.76	ClC1=C(Cl)C(Cl)(Cl)C(Cl)=C1Cl
