# Supplementary material for: Derivation of New Threshold of Toxicological Concern Values for Exposure via Inhalation for Environmentally-Relevant Chemicals
Source: Front Toxicol. 2020 Oct 16;2:580347. doi: 10.3389/ftox.2020.580347 (PMC8915872; doi:10.3389/ftox.2020.580347)
Supplement: Supplementary Data File 2 — Processed Carthew et al. (2009) dataset. [file Data_Sheet_3.xlsx]

## Sheet: Carthew_2009_Appendix_A
No.	Original_name	Updated_name	Local NOAEC (mg/m3)	Systemic NOAEL (mg/kg/day)	Reference	Cramer_class
1	Benzene alkylate 225	Benzene alkylate 225	39	7	Monsanto Report, BD-84-277, 2002, OECD SIDS, 1995	1
2	Benzoic acid	Benzoic acid	3	0.5	OECD SIDS, 2001a, IRDC, 1981	1
3	1,4-Butanediol	1,4-Butanediol	79	14	Stasenkova (1965), OECD SIDS (2000a)	1
4	n-Butyl acetate	n-Butyl acetate	847	307	David et al. (2001)	1
5	Butyraldehyde (isobutyraldehyde)	Isobutyraldehyde	1052	35	Abdo et al. (1998)	1
6	2-Butoxyethanol	2-Butoxyethanol	107	16	Dodd et al. (1983)	1
7	Diethylene glycol butyl ether	Diethylene glycol butyl ether	34	6.4	OECD SIDS (2005a)	1
8	Diethylene glycol ethyl ether	Diethylene glycol ethyl ether	11	2.3	OECD SIDS (2005a)	1
9	N,N-Dimethylacetamide	N,N-Dimethylacetamide	64	11	Malley et al. (1995)	1
10	Dimethyl Terephthalate	Dimethyl Terephthalate	3.6	0.6	Krasavage et al. (1973)	1
11	Ethylene	Ethylene	4110	743	CIIT, 1977, Hamm et al., 1984	1
12	Ethylene glycol hexyl ether	2-Hexyloxyethanol	151	16	Klonne et al. (1987)	1
13	Ethylene glycol propyl ether	Ethylene glycol propyl ether	327	59	Katz et al. (1984)	1
14	Ethylacetate	Ethylacetate	90	16	Christoph et al. (2003)	1
15	Ethylbenzene	Ethylbenzene	1857	169	National Toxicology Program Report TR-466 (1992)	1
16	2-Ethylhexanol	2-Ethylhexanol	152	28	Klimisch et al. (1998)	1
17	Glutaraldehyde	Glutaraldehyde	0.18	0.036	Gross et al. (1994)	1
18	Glycerol	Glycerol	59	43	Renne et al. (1992)	1
19	Hydroxypropyl Acrylate	Hydroxypropyl Acrylate	1.1	0.4	Quast and Rampy, 1983, OECD SIDS, 2005c	1
20	Isobutanol	Isobutanol	2679	196	Branch et al. (1996)	1
21	Isobutylene	Isobutylene	3270	593	National Toxicology Program Report TR 487 (1998)	1
22	Isophthalic Acid	Isophthalic Acid	1.4	0.2	IITRI (1988)	1
23	Methanol	Methanol	779	140	WHO (1997)	1
24	3-Methylbutanal (Isovaleraldehyde)	3-Methylbutanal	1052	382	Abdo et al. (1998)	1
25	3-Methyl-2-butenal	3-Methyl-2-butenal	12	7.5	BASF (1994)	1
26	Methyl methacrylate	Methyl methacrylate	73	53	Lomax et al. (1997)	1
27	4-Methylpentan-2-ol (methyl isobutyl carbinol)	4-Methylpentan-2-ol	3207	581	Blair (1982)	1
28	Methyl isobutyl ketone (MIBK).	Methyl isobutyl ketone	1570	248	Phillips et al. (1987)	1
29	Mineral oils	Mineral oils	18	3.6	Dalbey and Biles (2003)	1
30	Pentaerythritol	Pentaerythritol	2857	518	Keplinger and Kay (1964), OECD SIDS (1998)	1
31	2-Propanol	2-Propanol	876	286	Burleigh-Flayer et al. (1997)	1
32	Propylene	Propylene	2050	370	Quest et al. (1984)	1
33	Propylene glycol (1,2-dihydroxypropane)	Propylene glycol	5.7	116	Suber et al. (1989)	1
34	Polyethyene glycol 200	Polyethyene glycol 200	357	64	Crook et al. (1981)	1
35	Terephthalic acid	Terephthalic acid	7	2.3	OECD SIDS (2001b)	1
36	Triethanolamine (TEA)	Triethanolamine	1.7	33	Gamer et al. (2008)	1
37	1,2,3,4-Tetrahydronaphthalene	1,2,3,4-Tetrahydronaphthalene	15	4.6	OECD SIDS (2004b)	1
38	Triacetin	Triacetin	793	257	Fassett, 1955, OECD SIDS, 2002b	1
39	Benzene Alkylate 215	Benzene Alkylate 215	39	7	Monsanto Report, ML-82-1, 2002, OECD SIDS, 1995	2
40	Methylacrylic acid	Methylacrylic acid	25	23	CIIT (1984), OECD SIDS (2000b)	2
41	2-Propen-1-ol	2-Propen-1-ol	17	1.4	Dunlap et al. (1958)	2
42	3,5,5-Trimethylcyclohex-2-enone (isophorone)	Isophorone	31	11.4	OECD SIDS, 2003e, OECD SIDS, 2003g	2
43	Acetic anhydride	Acetic anhydride	1.4	5.4	Huntingdon (1996), OECD SIDS (1997)	3
44	Ammonium persulphate	Ammonium persulfate	3.7	1.8	Last et al. (1982)	3
45	Benzene, 1-chloro-2-(chloromethyl)	2-chlorobenzyl chloride	2.4	0.4	OECD SIDS (2003a)	3
46	Bisphenol A	Bisphenol A	3.6	18	NTP-CERHR, 2007	3
47	2-Butene, 1,3-dichloro-	1,3-dichloro-2-butene	7.1	2.1	OECD SIDS (2006a)	3
48	t-Butyl alcohol	t-Butyl alcohol	15	2.8	NTP (1997)	3
49	N-tert-butylbenzothiazole-2-sulphenamide	N-tert-butylbenzothiazole-2-sulphenamide	3.4	0.6	OECD SIDS (2003f)	3
50	?-Caprolactam	Caprolactam	25	16	Reinhold et al. (1998)	3
51	?-Caprolactone	Caprolactone	26	14	Norris and Kintigh, 1992, OECD SIDS, 2004b	3
52	1-Chloro-1,1-difluoroethane	1-Chloro-1,1-difluoroethane	58400	10600	Kelly and Trochimowicz, 1976, OECD SIDS, 2001c	3
53	3-Chloropropyltrimethoxysilane	3-Chloropropyltrimethoxysilane	580	2.6	Dow Corning, 1993, OECD SIDS, 2006b	3
54	1-Chloro-1,2,2,2-tetrafluoroethane (HCFC-124)	1-Chloro-1,2,2,2-tetrafluoroethane	9900	1800	Haskell Laboratory for Toxicology and Industrial Medicines, 1991, OECD SIDS, 2003b	3
55	Chloromethane	Chloromethane	330	59	CIIT (1981)	3
56	3-Chloropropene (allylchloride)	Allyl chloride	23	1	OECD SIDS (1996a)	3
57	Decamethylcyclopentasiloxane (D5)	Decamethylcyclopentasiloxane	150	17	Burns-Naas et al. (1998)	3
58	Diacetone Alcohol	Diacetone Alcohol	800	28	OECD SIDS (2002a)	3
59	1,1-dichloro-1-fluoroethane (HCFC 141b)	1,1-dichloro-1-fluoroethane	34200	4430	Brock et al. (1995)	3
60	1,2-Dichloro-4-nitrobenzene	1,2-Dichloro-4-nitrobenzene	0.12	0.02	OECD SIDS (2003c)	3
61	1,4-Dicyanobutane	1,4-Dicyanobutane	11	2	OECD SIDS (1993)	3
62	Dicyclopentadiene	Dicyclopentadiene	96	18	Bevan et al. (1992)	3
63	Diethanolamine	Diethanolamine	1.1	1	Gamer et al. (2008)	3
64	Diethylenetriaminepentaacetate	2,2',2'',2''',2''''-(ethane-1,2-diylnitrilo)pentaacetate	2	1.3	Unilever (2002)	3
65	1,1-Difluoroethane (HFC-152a)	1,1-Difluoroethane	19300	8700	Dupont, 1982, OECD SIDS, 2007	3
66	1,1-Difluoroethylene	1,1-Difluoroethylene	18600	3400	Arts et al., 1991, OECD SIDS, 2003d	3
67	N-(1,3-dimethylbutyl)-N?-phenyl-1,4-phenylenediamine	N-(1,3-dimethylbutyl)-N'-phenyl-1,4-phenylenediamine	6.4	1.1	Monsanto, 1976, OECD SIDS, 2005b	3
68	Dimethylformamide	Dimethylformamide	54	10	Malley et al. (1994)	3
69	2,2�-dimethyl-4,4�methylenebis(cyclohexylamine)	Bis(4-amino-3-methylcyclohexyl)methane	8.6	0.1	OECD SIDS (2001d)	3
70	Dipropylene Glycol Methyl Ether (DPGME)	Dipropylene Glycol Methyl Ether	430	79	Landry and Yano (1984)	3
71	5-Ethylidene-2-norbornene	5-Ethylidene-2-norbornene	93	8.6	Ballantyne et al. (1997)	3
72	2-Furanmethanol, tetrahydro	Tetrahydrofurfuryl alcohol	75	14	OECD SIDS (2005d)	3
73	Hexamethyldisiloxane (D6)	Hexamethyldisiloxane	23700	2140	Cassidy et al. (2001)	3
74	Hexamethylenediamine	Hexamethylenediamine	4.6	3.3	OECD SIDS (1996b)	3
75	Hydrogen chloride	Hydrogen chloride	11	2	Toxigenics, 1984, OECD SIDS, 2002c	3
76	Hydrogen peroxide	Hydrogen peroxide	0.9	0.4	Kondrashov (1977)	3
77	3-Methoxy-3-methyl-1-butanol (MMB)	3-Methoxy-3-methyl-1-butanol	190	7	OECD SIDS (2005e)	3
78	Propylene glycol monomethyl ether (PGME)	Propylene glycol monomethyl ether	7860	950	ECETOC (1995)	3
79	Methylacrylonitrile	Methylacrylonitrile	114	57	Pozzani et al. (1968)	3
80	Methyl bromide	Methyl bromide	84	15	Reuzel et al. (1991b)	3
81	2-nitroaniline	2-nitroaniline	1.2	0.2	Nair (1983)	3
82	Octamethylcyclotetrasiloxane (D4)	Octamethylcyclotetrasiloxane	260	660	Burns-Naas et al. (2002)	3
83	2,4-Pentanedione	2,4-Pentanedione	314	29	Dodd et al. (1986)	3
84	1,1,1,2,2-Pentafluoroethane (HFC-125)	1,1,1,2,2-Pentafluoroethane	87500	31800	OECD SIDS, 2006c, Nakayama, 1993	3
85	Permethrin	Permethrin	45	8.6	Metker (1978)	3
86	Phosphorus trichloride	Phosphorus trichloride	2	1.2	Monsanto, 1983, OECD SIDS, 2004a	3
87	Propylene dichloride (1,2-dichloropropane)	1,2-dichloropropane	24	4.4	Parker et al. (1982)	3
88	Silicon dioxide (synthetic amorphous silica)	Silica	2	0.7	Reuzel et al. (1991a)	3
89	Sulphuric acid	Sulphuric acid	0.02	0.04	Kilgour et al. (2002)	3
90	1,1,2-Trichloroethane	1,1,2-Trichloroethane	59	8	OECD SIDS (2002d)	3
91	Trimellitic Acid	Trimellitic Acid	0.11	0.04	IITR, 1989, OECD SIDS, 2002e	3
92	N-vinyl-2-pyrrolidone	N-vinyl-2-pyrrolidone	32	5.7	Klimisch et al. (1997)	3
