# Supplementary material for: Derivation of New Threshold of Toxicological Concern Values for Exposure via Inhalation for Environmentally-Relevant Chemicals
Source: Front Toxicol. 2020 Oct 16;2:580347. doi: 10.3389/ftox.2020.580347 (PMC8915872; doi:10.3389/ftox.2020.580347)
Supplement: Supplementary file 16 [file Data_Sheet_5.CSV]

	DTXSID	min_toxval_mgm3_adj
0	DTXSID0039229	0.02209237097177914
1	DTXSID3025542	175.94433421676897
2	DTXSID3029154	1718.9675843762784
3	DTXSID4021894	8.350968613830675
4	DTXSID4027785	2.0250173304732972
5	DTXSID5021914	23.334246435173828
6	DTXSID5021916	512.5
7	DTXSID6020359	111.0
8	DTXSID8020044	23.739004013087932
9	DTXSID8024440	5.834135912474438
10	DTXSID8027456	11.780987870891336
11	DTXSID9021762	1546.5
12	DTXSID9047047	7.860129762699387
13	DTXSID9047596	5000.0
