# Supplementary material for: Derivation of New Threshold of Toxicological Concern Values for Exposure via Inhalation for Environmentally-Relevant Chemicals
Source: Front Toxicol. 2020 Oct 16;2:580347. doi: 10.3389/ftox.2020.580347 (PMC8915872; doi:10.3389/ftox.2020.580347)
Supplement: Supplementary file 17 [file Data_Sheet_6.CSV]

	DTXSID	min_toxval_ppm_adj
0	DTXSID0039229	0.0075
1	DTXSID3025542	50.0
2	DTXSID3029154	500.0
3	DTXSID4021894	2.04
4	DTXSID4027785	0.109
5	DTXSID5021914	5.0
6	DTXSID5021916	512.5
7	DTXSID6020359	27.672707428789128
8	DTXSID8020044	10.0
9	DTXSID8024440	2.5
10	DTXSID8027456	0.5429999999999999
11	DTXSID9021762	510.46725262283616
12	DTXSID9047047	1.5
13	DTXSID9047596	5000.0
