# Supplementary material for: Derivation of New Threshold of Toxicological Concern Values for Exposure via Inhalation for Environmentally-Relevant Chemicals
Source: Front Toxicol. 2020 Oct 16;2:580347. doi: 10.3389/ftox.2020.580347 (PMC8915872; doi:10.3389/ftox.2020.580347)
Supplement: Supplementary file 18 [file Data_Sheet_7.CSV]

	DTXSID	min_toxval_mgm3_adj
0	DTXSID0020498	1.0
1	DTXSID0021759	22.721829736196323
2	DTXSID0021888	8.800937110429446
3	DTXSID0021917	880.465751002045
4	DTXSID0022062	0.3
5	DTXSID0022305	25.0
6	DTXSID0024183	0.06685884700237217
7	DTXSID0025363	0.35753967519918206
8	DTXSID0025604	313.20388057668714
9	DTXSID0026418	360.937893225358
10	DTXSID0026882	4200.0
11	DTXSID0026913	69.0
12	DTXSID0027191	87.3
13	DTXSID0027195	1720.0
14	DTXSID0027309	746.9033451329243
15	DTXSID0029133	21.0
16	DTXSID0040703	51.5
17	DTXSID0042034	137.5
18	DTXSID0044494	38153.247058753375
19	DTXSID0047749	1720.0
20	DTXSID0068494	0.2737974839391419
21	DTXSID00883734	4968.0
22	DTXSID1021740	3.559753325337424
23	DTXSID1021827	0.0442063436996319
24	DTXSID1021873	0.09953336862396728
25	DTXSID1021904	20.0
26	DTXSID1021906	269.06726261006133
27	DTXSID1022001	1.5845835982920247
28	DTXSID1022007	83.33333333333333
29	DTXSID1022055	451.04107624867066
30	DTXSID1024097	60.37800597546012
31	DTXSID1024621	82.26643822576688
32	DTXSID1024912	70.62415673619631
33	DTXSID1025221	13.0
34	DTXSID1025227	173.2077615607368
35	DTXSID1025308	52.0
36	DTXSID1025481	304.76064552507165
37	DTXSID1025564	3110.5288137423317
38	DTXSID1026241	116.66666666666667
39	DTXSID1026378	5732.372214314929
40	DTXSID1026401	2229.0
41	DTXSID1026746	4000.0
42	DTXSID1026748	2500.0
43	DTXSID1026904	176.80852752736195
44	DTXSID1026908	19.922383069665987
45	DTXSID1027267	69.0
46	DTXSID1027269	4585.897771451942
47	DTXSID1027500	141.9001085535106
48	DTXSID1027504	642.5778270756646
49	DTXSID1029257	17197.11664294485
50	DTXSID1041267	2.694683061431166
51	DTXSID2020212	0.7
52	DTXSID2020505	18.217599994274032
53	DTXSID2020761	13.918732158691206
54	DTXSID2020844	3.355541602728835
55	DTXSID2021284	0.1283935286048807
56	DTXSID2021731	0.08514126620122703
57	DTXSID2021739	409.3900127880028
58	DTXSID2021781	250.0
59	DTXSID2021868	1757.124391803681
60	DTXSID2021941	0.08226643822576689
61	DTXSID2022123	0.005695575171337424
62	DTXSID2024115	0.05644844086380368
63	DTXSID2024666	0.6753571064485345
64	DTXSID2024953	3.4333333333333336
65	DTXSID2025478	730.5486267075665
66	DTXSID2025553	24.14376159100205
67	DTXSID2025682	50.0
68	DTXSID2025846	44.22938673865031
69	DTXSID2026238	90.60352651533744
70	DTXSID2026448	0.3564878989783231
71	DTXSID2026781	102.5
72	DTXSID2027543	0.18217599994274036
73	DTXSID2033447	427.5082179926381
74	DTXSID2042436	421.1865
75	DTXSID2066359	0.29558049835353856
76	DTXSID3020203	3.125
77	DTXSID3020205	0.07200000000000001
78	DTXSID3020596	0.21692893725971374
79	DTXSID3020889	1219.4175135296525
80	DTXSID3021437	4.863120262674847
81	DTXSID3021485	1.5983333333333334
82	DTXSID3021516	1488.3044994838447
83	DTXSID3021720	4.544365947239264
84	DTXSID3021807	1757.124391803681
85	DTXSID3021982	593.4751003271984
86	DTXSID3022168	5.025
87	DTXSID3024366	0.855
88	DTXSID3024869	15.5
89	DTXSID3025041	45.86107514210839
90	DTXSID3025047	0.29839066460613495
91	DTXSID3025049	530.0
92	DTXSID3025122	5.0
93	DTXSID3025461	300.27817111983643
94	DTXSID3025469	1.8014072597955009
95	DTXSID3026223	113.46451978763191
96	DTXSID3026645	342.81582425357874
97	DTXSID3026647	30.0
98	DTXSID3026726	31.5
99	DTXSID3026932	5159.134992883435
100	DTXSID3031492	138.33333333333334
101	DTXSID3044623	0.007071344502773007
102	DTXSID4020583	0.040921239057668715
103	DTXSID4021393	3.0693089760327203
104	DTXSID4021636	9003.315899386504
105	DTXSID4021767	15.5
106	DTXSID4021923	859.8558321472392
107	DTXSID4024696	1749.3625065884662
108	DTXSID4025080	4.970391789062577
109	DTXSID4025402	5159.134992883435
110	DTXSID4026183	51.5
111	DTXSID4026422	0.01701220851866394
112	DTXSID4026501	21.0
113	DTXSID4026894	0.029879943062576686
114	DTXSID4026921	159.4362510659305
115	DTXSID4027159	34.99020845398773
116	DTXSID4027232	369.18241083730055
117	DTXSID4027367	4012.660550020449
118	DTXSID4041107	5.5
119	DTXSID4041606	113.95598807929106
120	DTXSID4041608	100.0
121	DTXSID4042333	200.0
122	DTXSID4044791	43.621441413333336
123	DTXSID4047462	139.1873215869121
124	DTXSID4047466	63.855048849079765
125	DTXSID4060866	122.35
126	DTXSID4067060	6.795134868629877
127	DTXSID5020108	350.0
128	DTXSID5020152	178.66666666666666
129	DTXSID5020605	0.8516041894216768
130	DTXSID5020607	0.25
131	DTXSID5021124	9.61573259836401
132	DTXSID5021205	515.9134992883437
133	DTXSID5021837	23.949972208588953
134	DTXSID5021889	16.783809468973413
135	DTXSID5024182	8.5
136	DTXSID5024681	0.7473328154601226
137	DTXSID5025100	0.11119827993717793
138	DTXSID5025152	0.9557981761963192
139	DTXSID5025609	0.10310378050944785
140	DTXSID5025659	4.0
141	DTXSID5026382	16.68828853120655
142	DTXSID5026386	2229.0
143	DTXSID5026837	11869.502006543968
144	DTXSID5026914	10318.26998576687
145	DTXSID5027069	3200.0
146	DTXSID5027223	665.1297530061349
147	DTXSID5027225	300.0
148	DTXSID5027641	1647.3033377177915
149	DTXSID5029217	80.50400796728017
150	DTXSID5029683	0.05
151	DTXSID5041275	140.0
152	DTXSID5047536	125.0
153	DTXSID5052173	8.333333333333334
154	DTXSID5062895	50.60108664343557
155	DTXSID50864876	0.6333740366727199
156	DTXSID6020143	41.666666666666664
157	DTXSID6020224	17.59443342167689
158	DTXSID6021402	613.9769958282209
159	DTXSID6021741	3200.0
160	DTXSID6021878	250.0
161	DTXSID6021901	4.90511220789366
162	DTXSID6022000	0.014982273335950919
163	DTXSID6022006	1473.568811370143
164	DTXSID6024127	6175.0
165	DTXSID6024676	0.09953336862396728
166	DTXSID6024886	42.992791607361966
167	DTXSID6024913	69.0
168	DTXSID6025220	0.027563124994137697
169	DTXSID6025804	6878.846657177914
170	DTXSID6026080	5.025
171	DTXSID6026298	976.1802176687117
172	DTXSID6026377	2229.0
173	DTXSID6026797	491.1815966625767
174	DTXSID6026905	75.0
175	DTXSID6027218	0.22261334993946824
176	DTXSID6027266	69.0
177	DTXSID6027268	1720.0
178	DTXSID6044357	261.7364207609816
179	DTXSID6044438	92.07278787975461
180	DTXSID6052112	532.1254070756646
181	DTXSID6067206	1.5
182	DTXSID7020637	0.42959908545603276
183	DTXSID7020762	221.07060690552152
184	DTXSID7021360	188.26707618813904
185	DTXSID7021520	47.0
186	DTXSID7021605	0.43
187	DTXSID7021946	99.9460596832638
188	DTXSID7022128	0.25
189	DTXSID7024087	0.685
190	DTXSID7024370	4200.0
191	DTXSID7024665	2229.0
192	DTXSID7025055	125.0
193	DTXSID7025683	47.61073490797546
194	DTXSID7026368	350.0
195	DTXSID7027546	85.0
196	DTXSID7027625	0.0359
197	DTXSID7040734	116.66666666666667
198	DTXSID7044396	499.71655661431487
199	DTXSID8021482	22552.05381243354
200	DTXSID8021515	900.3315899386502
201	DTXSID8021519	6.63090365791411
202	DTXSID8021931	25.0
203	DTXSID8025046	138.31971442642123
204	DTXSID8025096	25.0
205	DTXSID8025468	10.0
206	DTXSID8025545	1454.6191956633124
207	DTXSID8026694	319.2
208	DTXSID8027032	4.627270398545604
209	DTXSID8027165	831.1939710756645
210	DTXSID8027329	8598.558321472392
211	DTXSID8027581	0.4376808236407362
212	DTXSID8027589	19.93883271103804
213	DTXSID8029367	16.621849730375462
214	DTXSID8029650	31.932804756646213
215	DTXSID8029652	0.09953336862396728
216	DTXSID8041246	900.0
217	DTXSID8047472	4.859571703026585
218	DTXSID8052514	500.0
219	DTXSID8064561	633.8736177079754
220	DTXSID8066426	24075.96330012283
221	DTXSID8071645	9.538621589284284
222	DTXSID80865593	3.643074230674857
223	DTXSID80893730	4.809414512474448
224	DTXSID9020584	0.12240168559427406
225	DTXSID9020663	83.5
226	DTXSID9020748	1000.0
227	DTXSID9021392	0.02032790638582141
228	DTXSID9021689	69.0
229	DTXSID9021928	5.016666666666667
230	DTXSID9021976	8.033333333333333
231	DTXSID9025297	0.14309939745276073
232	DTXSID9025661	241.4688145603272
233	DTXSID9025796	33.2
234	DTXSID9026394	0.0165
235	DTXSID9026841	715.0
236	DTXSID9026922	3.9696405659713703
237	DTXSID9027021	58.44389013660532
238	DTXSID9027786	85.0
239	DTXSID9029192	1841.1389376687118
240	DTXSID9029194	749.0519349104294
241	DTXSID9029649	0.3
242	DTXSID9044827	654.6975822658487
243	DTXSID9047172	1720.0
