# Supplementary material for: Derivation of New Threshold of Toxicological Concern Values for Exposure via Inhalation for Environmentally-Relevant Chemicals
Source: Front Toxicol. 2020 Oct 16;2:580347. doi: 10.3389/ftox.2020.580347 (PMC8915872; doi:10.3389/ftox.2020.580347)
Supplement: Supplementary file 19 [file Data_Sheet_8.CSV]

	DTXSID	min_toxval_ppm_adj
0	DTXSID0020498	0.1259933189592322
1	DTXSID0021759	3.75
2	DTXSID0021888	2.5
3	DTXSID0021917	250.0
4	DTXSID0022062	0.08521819785659203
5	DTXSID0022305	25.0
6	DTXSID0024183	0.019
7	DTXSID0025363	0.115
8	DTXSID0025604	75.0
9	DTXSID0026418	98.0
10	DTXSID0026882	899.6778934254085
11	DTXSID0026913	9.91196119557652
12	DTXSID0027191	87.3
13	DTXSID0027195	185.8608474306393
14	DTXSID0027309	125.0
15	DTXSID0029133	3.7739127621759643
16	DTXSID0040703	7.070069543228402
17	DTXSID0042034	19.75209658538799
18	DTXSID0044494	3885.0
19	DTXSID0047749	428.64328506213525
20	DTXSID0068494	0.019
21	DTXSID00883734	879.7659849191574
22	DTXSID1021740	1.175
23	DTXSID1021827	0.009000000000000001
24	DTXSID1021873	0.019
25	DTXSID1021904	6.690459587167424
26	DTXSID1021906	88.8
27	DTXSID1022001	0.44
28	DTXSID1022007	15.656725858039728
29	DTXSID1022055	95.0
30	DTXSID1024097	12.5
31	DTXSID1024621	15.0
32	DTXSID1024912	12.5
33	DTXSID1025221	12.5
34	DTXSID1025227	15.0
35	DTXSID1025308	11.145975323720965
36	DTXSID1025481	98.0
37	DTXSID1025564	1000.0
38	DTXSID1026241	10.880888731704225
39	DTXSID1026378	5000.0
40	DTXSID1026401	2218.5
41	DTXSID1026746	8000.0
42	DTXSID1026748	1250.0
43	DTXSID1026904	27.0
44	DTXSID1026908	3.3333333333333335
45	DTXSID1027267	8.510364564386666
46	DTXSID1027269	500.0
47	DTXSID1027500	33.333333333333336
48	DTXSID1027504	100.0
49	DTXSID1029257	1500.0
50	DTXSID1041267	0.633
51	DTXSID2020212	0.104283377977371
52	DTXSID2020505	5.0
53	DTXSID2020761	5.0
54	DTXSID2020844	0.82
55	DTXSID2021284	0.03016666666666667
56	DTXSID2021731	0.065
57	DTXSID2021739	166.66666666666666
58	DTXSID2021781	21.97540982362082
59	DTXSID2021868	405.0
60	DTXSID2021941	0.015
61	DTXSID2022123	0.0012
62	DTXSID2024115	0.03
63	DTXSID2024666	0.18333333333333335
64	DTXSID2024953	0.4847325715610978
65	DTXSID2025478	175.0
66	DTXSID2025553	5.0
67	DTXSID2025682	20.69455872319273
68	DTXSID2025846	15.0
69	DTXSID2026238	37.5
70	DTXSID2026448	0.065
71	DTXSID2026781	24.54471504582057
72	DTXSID2027543	0.05
73	DTXSID2033447	120.0
74	DTXSID2042436	421.1865
75	DTXSID2066359	0.019
76	DTXSID3020203	3.125
77	DTXSID3020205	0.07200000000000001
78	DTXSID3020596	0.05
79	DTXSID3020889	252.5
80	DTXSID3021437	1.1
81	DTXSID3021485	0.23537943895008087
82	DTXSID3021516	505.0
83	DTXSID3021720	1.5
84	DTXSID3021807	405.0
85	DTXSID3021982	125.0
86	DTXSID3022168	0.4417057374547785
87	DTXSID3024366	0.20673118155131048
88	DTXSID3024869	2.4918839177402363
89	DTXSID3025041	9.4975
90	DTXSID3025047	0.045
91	DTXSID3025049	107.91677472364118
92	DTXSID3025122	0.763711389111207
93	DTXSID3025461	51.666666666666664
94	DTXSID3025469	0.5
95	DTXSID3026223	11.85
96	DTXSID3026645	62.5
97	DTXSID3026647	5.313996941337779
98	DTXSID3026726	4.932231953950718
99	DTXSID3026932	500.0
100	DTXSID3031492	33.804776326148264
101	DTXSID3044623	0.0012
102	DTXSID4020583	0.01
103	DTXSID4021393	0.5
104	DTXSID4021636	2500.0
105	DTXSID4021767	5.11873967111271
106	DTXSID4021923	250.0
107	DTXSID4024696	301.0
108	DTXSID4025080	0.855
109	DTXSID4025402	1500.0
110	DTXSID4026183	6.798474313273203
111	DTXSID4026422	0.004333333333333334
112	DTXSID4026501	21.0
113	DTXSID4026894	0.005
114	DTXSID4026921	20.5
115	DTXSID4027159	7.5
116	DTXSID4027232	123.5
117	DTXSID4027367	500.0
118	DTXSID4041107	1.5263896270960762
119	DTXSID4041606	19.333333333333332
120	DTXSID4041608	22.62683907552129
121	DTXSID4042333	24.18913295312763
122	DTXSID4044791	6.5
123	DTXSID4047462	25.0
124	DTXSID4047466	15.0
125	DTXSID4060866	25.345619379044965
126	DTXSID4067060	0.25
127	DTXSID5020108	47.530507893416605
128	DTXSID5020152	40.426619148264706
129	DTXSID5020605	0.16
130	DTXSID5020607	0.015661952531514013
131	DTXSID5021124	2.5
132	DTXSID5021205	300.0
133	DTXSID5021837	5.0
134	DTXSID5021889	4.1
135	DTXSID5024182	2.7326543198850812
136	DTXSID5024681	0.25
137	DTXSID5025100	0.019
138	DTXSID5025152	0.16
139	DTXSID5025609	0.042
140	DTXSID5025659	0.6432207058176984
141	DTXSID5026382	8.5
142	DTXSID5026386	2218.5
143	DTXSID5026837	2500.0
144	DTXSID5026914	1500.0
145	DTXSID5027069	888.1944886697274
146	DTXSID5027223	125.0
147	DTXSID5027225	300.0
148	DTXSID5027641	175.0
149	DTXSID5029217	16.666666666666668
150	DTXSID5029683	0.012478643459590951
151	DTXSID5041275	12.48293263286357
152	DTXSID5047536	6.335069879103969
153	DTXSID5052173	0.4564909666473722
154	DTXSID5062895	12.0
155	DTXSID50864876	0.106
156	DTXSID6020143	8.347893190410328
157	DTXSID6020224	5.0
158	DTXSID6021402	125.0
159	DTXSID6021741	888.1944886697274
160	DTXSID6021878	103.47279361596365
161	DTXSID6021901	1.175
162	DTXSID6022000	0.006
163	DTXSID6022006	250.0
164	DTXSID6024127	1507.8996019778779
165	DTXSID6024676	0.019
166	DTXSID6024886	15.0
167	DTXSID6024913	11.866248007406245
168	DTXSID6025220	0.0033333333333333335
169	DTXSID6025804	1500.0
170	DTXSID6026080	0.7400093935709009
171	DTXSID6026298	225.0
172	DTXSID6026377	2218.5
173	DTXSID6026797	100.0
174	DTXSID6026905	10.412830233624062
175	DTXSID6027218	0.0365
176	DTXSID6027266	9.157845151749038
177	DTXSID6027268	198.13390126525502
178	DTXSID6044357	46.35
179	DTXSID6044438	22.5
180	DTXSID6052112	125.0
181	DTXSID6067206	0.07184628450032271
182	DTXSID7020637	0.35
183	DTXSID7020762	90.0
184	DTXSID7021360	50.0
185	DTXSID7021520	5.574290153206128
186	DTXSID7021605	0.07198172345734691
187	DTXSID7021946	15.45
188	DTXSID7022128	0.25
189	DTXSID7024087	0.685
190	DTXSID7024370	899.6778934254085
191	DTXSID7024665	2218.5
192	DTXSID7025055	7.168054686063241
193	DTXSID7025683	37.5
194	DTXSID7026368	61.99663098227408
195	DTXSID7027546	13.144367270106855
196	DTXSID7027625	0.0359
197	DTXSID7040734	11.402843823160019
198	DTXSID7044396	55.0
199	DTXSID8021482	9500.0
200	DTXSID8021515	250.0
201	DTXSID8021519	1.0
202	DTXSID8021931	5.986515864834285
203	DTXSID8025046	15.5
204	DTXSID8025096	3.5111308952687663
205	DTXSID8025468	3.391410350913163
206	DTXSID8025545	2218.5
207	DTXSID8026694	45.336081259706965
208	DTXSID8027032	1.27
209	DTXSID8027165	580.0
210	DTXSID8027329	1500.0
211	DTXSID8027581	0.066
212	DTXSID8027589	3.69
213	DTXSID8029367	2.86
214	DTXSID8029650	5.0
215	DTXSID8029652	0.019
216	DTXSID8041246	289.33986916430274
217	DTXSID8047472	1.175
218	DTXSID8052514	72.686603571583
219	DTXSID8064561	120.0
220	DTXSID8066426	1500.0
221	DTXSID8071645	0.25
222	DTXSID80865593	0.25
223	DTXSID80893730	0.25
224	DTXSID9020584	0.065
225	DTXSID9020663	22.17961875605193
226	DTXSID9020748	1000.0
227	DTXSID9021392	0.0033333333333333335
228	DTXSID9021689	10.801419776093331
229	DTXSID9021928	5.016666666666667
230	DTXSID9021976	1.422595292307548
231	DTXSID9025297	0.019
232	DTXSID9025661	100.0
233	DTXSID9025796	6.333974444887747
234	DTXSID9026394	0.0165
235	DTXSID9026841	55.6308311226666
236	DTXSID9026922	0.5
237	DTXSID9027021	7.0
238	DTXSID9027786	4.071289455018287
239	DTXSID9029192	500.0
240	DTXSID9029194	152.5
241	DTXSID9029649	0.05389417628496822
242	DTXSID9044827	100.0
243	DTXSID9047172	165.3733308621031
